# Supplementary material for: Innate Immunomodulatory Activity of Cedrol, a Component of Essential Oils Isolated from Juniperus Species
Source: Molecules. 2021 Dec 16;26(24):7644. doi: 10.3390/molecules26247644 (PMC8709035; doi:10.3390/molecules26247644)
Supplement: Supplementary file 1 [file molecules-26-07644-s001.zip]

Archive with 1 entries (1 files):
- molecules-1497133-supplementary.pdf
